# Supplementary material for: DNA Authentication and Chemical Analysis of Psilocybe Mushrooms Reveal Widespread Misdeterminations in Fungaria and Inconsistencies in Metabolites
Source: Appl Environ Microbiol. 2022 Nov 29;88(24):e01498-22. doi: 10.1128/aem.01498-22 (PMC9764976; doi:10.1128/aem.01498-22)
Supplement: Supplemental file 2 — Table S1. Download aem.01498-22-s0002.xlsx, XLSX file, 0.02 MB [file aem.01498-22-s0002.xlsx]

## Sheet: Table S1
Species	Chemistry performed	Molecular species ID	Specimens vouchered	publication	Publication year		notes
Psilocybe arcana	GC-MS	no	Unclear	Stríbrný, J, Jan Borovička, and M Sokol. 2003. “Levels of Psilocybin and Psilocin in Various Types of Mushrooms.” Soudní Lékarství / Casopis Sekce Soudního Lékarstvi Cs. Lékarské Spolecnosti J. Ev. Purkyne 48 (August): 45–49.	2003
Psilocybe argentipes	LC, HPLC	no	Institute of Pharmaceutical Sciences, Tohoku University	Koike, Y., Wada, K., Kusano, G., Nozoe, S. & Yokoyama, K. Isolation of Psilocybin From Psilocybe argentipes and Its Determination in Specimens of Some Mushrooms. J. Nat. Prod. 44, 362–365 (1981).	1981
	HPLC	no	yes, OULU	Ohenoja, E., Jokiranta, J., Mäkinen, T., Kaikkonen, A. & Airaksinen, M. M. The Occurrence of Psilocybin and Psilocin in Finnish Fungi. J. Nat. Prod. 50, 741–744 (1987).	1987
Psilocybe aztecorum var aztecorum	PC	no	no	Heim R. and Hoffman A. 1958. Isolement de la psilocybine a partir du Stropharia cubensis Earle et d'autres especies de Champignons Hallucinogènes Mexicains Appartenant au genre Psilocybe. Comptes Rendus Hebdomadaries des Séances de l'Académie des Sciences vol. 247:557-561	1958
Psilocybe azurescens	HPLC +TLC	no	Yes, WTU	Stamets, P. and J. Gartz. 1995. A new caerulescent Psilocybe from the Pacific Coast of Northwestern America. Integration: Journal for Mind Moving Plants and Culture vol. 6:21-28.	1995
Psilocybe baeocystis	HPLC + TLC	no	no	Beug, Michael W., and Jeremy Bigwood. 1982. “Psilocybin and Psilocin Levels in Twenty Species from Seven Genera of Wild Mushrooms in the Pacific Northwest, U.S.A.” Journal of Ethnopharmacology 5 (3): 271–85. https://doi.org/10.1016/0378-8741(82)90013-7.	1982
	TLC	no	Yes, ENCB	Repke D. B., Leslie T. D. and G. Guzmán. Baeocystin in Psilocybe, Conocybe and Panaelus. Lloydia 40: 566-578.	1977
	TLC	no	no	Leung A.Y., Smith A.H., Paul A.G. 1965. Production of psilocybin in Psilocybe baeocystis saprophytic culture. Leung, A. Y., Smith, A. H., & Paul, A. G. (1965). Production of Psilocybin in Psilocybe baeocystis Saprophytic Culture. Journal of Pharmaceutical Sciences, 54(11), 1576–1579. doi:10.1002/jps.2600541104	1965
Psilocybe bohemica	GC-MS	no	no	Stríbrný, J, Jan Borovička, and M Sokol. 2003. “Levels of Psilocybin and Psilocin in Various Types of Mushrooms.” Soudní Lékarství / Casopis Sekce Soudního Lékarstvi Cs. Lékarské Spolecnosti J. Ev. Purkyne 48 (August): 45–49.	2003
	HPLC, TLC	no	no	Stijve T. and Kuyper T. W. 1985. Ocurrence of psilocybin in various high fungi from several european countries. Planta Med. 51:385-387	1985
	HPLC	no	no	Wurst M, Semerdzieva M, Vokoun J (1984) Analysis of psychotropic compounds in fungi of the genus Psilocybe by reversed-phase high performance liquid chromatography. J Chromatogr 286:229–235. doi:10.1016/S0021-9673(01)99190-3	1984
	HPLC, GCMS-MS	no	no	Wurst, M., Kysilka, R., Koza, T. 1992. Analysis and isolation of indole alkaloids of fungi by high-performance liquid chromatography. Journal of Chromatography A, 593(1-2), 201–208.	1992
	HPLC	no	no	Wurst M, Semerdzieva M, Vokoun J (1984) Analysis of psychotropic compounds in fungi of the genus Psilocybe by reversed-phase high performance liquid chromatography. J Chromatogr 286:229–235. doi:10.1016/S0021-9673(01)99190-3	1984
Psilocybe caeruleoannulata	HPLC, TLC	no	no	Stijve T. and de Meijer A. A. R. 1993. Macromycetes from the state of Paraná, Brazil 4. The psychoactive species. Arq. biol. Tecnol. 36(2): 313-329.	1993
Psilocybe caerulescens Murrill var. caerulescens	PC	no	no	Heim R. and Hoffman A. 1958. Isolement de la psilocybine a partir du Stropharia cubensis Earle et d'autres especies de Champignons Hallucinogènes Mexicains Appartenant au genre Psilocybe. Comptes Rendus Hebdomadaries des Séances de l'Académie des Sciences vol. 247:557-561	1958		The sample used was Psilocybe caerulescens var. mazatecorum, which is now a synonym of P. caerulescens Murrill
	PC	no	no	Stijve T. and de Meijer A. A. R. 1993. Macromycetes from the state of Paraná, Brazil 4. The psychoactive species. Arq. biol. Tecnol. 36(2): 313-329.	1993
Psilocybe caerulescens var. ombrophila	Unclear	no	Unclear	Heim, R. and R. G. Wasson. 1958. Les Champignons Hallucinogènes du Mexique: Etude	1958
Psilocybe caerulipes	TLC	no	no	Ethnologiques, taxonomique, biologiques, physiologiques et chemiques. With the collaboration of Albert Hofmann, Roger Cailleux, A. Cerletti, Arthur Brack, Hans Kobel, Jean DeLay, Pierre Pichot, Th. Lempiere and J. Nicolas-Charles. (Archives Du Museum National d'Histoire Naturalle ser. 7 vol. 6). Paris. 322pp. 36 Plates.	1965
Psilocybe coprinifacies	PC	no	no	Semerdzieva M, Ner.ua F. 1973. Halluzinogene Pilze in der Tschechoslowakei. Ceska Mykologie 27:42–47.	1973		species not found in Indexfungorum, only found a epithet related to Stropharia coprinifacies Rolland
Psilocybe cubensis	HPLC + TLC	no	yes, WTU	Bigwood, Jeremy, and Michael W. Beug. 1982. “Variation of Psilocybin and Psilocin Levels with Repeated Flushes (Harvests) of Mature Sporocarps of Psilocybe Cubensis (Earle) Singer.” Journal of Ethnopharmacology 5 (3): 287–91. https://doi.org/10.1016/0378-8741(82)90014-9.	1982
	PC	no	no	Heim R. and Hoffman A. 1958. Isolement de la psilocybine a partir du Stropharia cubensis Earle et d'autres especies de Champignons Hallucinogènes Mexicains Appartenant au genre Psilocybe. Comptes Rendus Hebdomadaries des Séances de l'Académie des Sciences vol. 247:557-561	1958
	HPLC, TLC	no	no	Stijve T. and de Meijer A. A. R. 1993. Macromycetes from the state of Paraná, Brazil 4. The psychoactive species. Arq. biol. Tecnol. 36(2): 313-329.	1993
	TLC	no	Yes, ENCB	Repke D. B., Leslie T. D. and G. Guzmán. Baeocystin in Psilocybe, Conocybe and Panaelus. Lloydia 40: 566-578.	1977
	HPLC	no	no	Borner, S., & Brenneisen, R. (1987). Determination of tryptamine derivatives in hallucinogenic mushrooms using high-performance liquid chromatography with photodiode array detection. Journal of Chromatography A, 408, 402–408. doi:10.1016/s0021-9673(01)81831-8	1987
Psilocybe cyanescens	GC-MS	no	no	Stríbrný, J, Jan Borovička, and M Sokol. 2003. “Levels of Psilocybin and Psilocin in Various Types of Mushrooms.” Soudní Lékarství / Casopis Sekce Soudního Lékarstvi Cs. Lékarské Spolecnosti J. Ev. Purkyne 48 (August): 45–49.	2003
	TLC	no	Yes, ENCB	Repke D. B., Leslie T. D. and G. Guzmán. Baeocystin in Psilocybe, Conocybe and Panaelus. Lloydia 40: 566-578.	1977
	HPLC, GCMS-MS	no	no	Wurst, M., Kysilka, R., Koza, T. 1992. Analysis and isolation of indole alkaloids of fungi by high-performance liquid chromatography. Journal of Chromatography A, 593(1-2), 201–208.	1992
Psilocybe cyanofibrillosa	TLC	no	yes, ENCB	Stamets P.E., Beug M. W., Bigwood J. E. 1985. A new species and a new variety of Psilocybe from North America. Mycotaxon 11: 476-484.	1980
Psilocybe eucalypta	TLC	no	Yes, university of stratchlyde	Margot, P. & Watling, R.. (1981). Studies in Australian Agarics and BoletesII. Further studies in Psilocybe. Transactions of The British Mycological Society. 76. 485-489. 10.1016/S0007-1536(81)80077-0.	1981
Psilocybe hoogshagenii vara. hoogshagenii	HPLC, TLC	no	no	Stijve T. and de Meijer A. A. R. 1993. Macromycetes from the state of Paraná, Brazil 4. The psychoactive species. Arq. biol. Tecnol. 36(2): 313-329.	1993
Psilocybe hoogshagenii R. Heim var. convexa	Unclear	no	Unclear	Heim, R. and R. G. Wasson. 1958. Les Champignons Hallucinogènes du Mexique: Etude	1958
Psilocybe kumaenorum	Unclear	Unclear	Unclear	Thomas, B. 2008a. New Data on the Entheogenic Mushroom Psilocybe kumænorum. Entheogenic Review vol. XVII(1). Vernal Equinox.	2008		Publication is seemingly inaccessible outside of citation, makes this impossible to investigate
Psilocybe liniformans	HPLC, TLC	no	no	Stijve T. and Kuyper T. W. 1985. Ocurrence of psilocybin in various high fungi from several european countries. Planta Med. 51:385-387	1985
Psilocybe liniformans var. americana	TLC	no	yes, ENCB	Stamets P.E., Beug M. W., Bigwood J. E. 1985. A new species and a new variety of Psilocybe from North America. Mycotaxon 11: 476-484.	1980
Psilocybe medullosa	GC-MS	Yes	Yes	Borovička, J., M. Oborník, J. Stříbrný, M.E. Noordeloos, L.A. Parra Sánchez, and M. Gryndler. 2015. “Phylogenetic and Chemical Studies in the Potential Psychotropic Species Complex of <I>Psilocybe Atrobrunnea</I> with Taxonomic and Nomenclatural Notes.” Persoonia - Molecular Phylogeny and Evolution of Fungi 34 (1): 1–9. https://doi.org/10.3767/003158515X685283.	2015
Psilocybe mexicana	TLC	no	no	Hofmann A., Heim R., Brack A., Kobel H. 1958. Psilocybin, a psychotropic drug from the Mexican magic mushroom Psilocybe mexicana Heim. Experientia 14(3):107–109	1958
Psilocybe moravica	Unclear	no	Yes, PRM	Borovička, Jan. (2006). New variety of Psilocybe moravica and notes on Psilocybe bohemica. Czech Mycology. 58. 75-80.	2006		This is not a chemical study for this species. Borovička (2003, 2008) in this paper are only of morphological description.
Psilocybe muliercula	PC	no	no	Heim R., Hoffman A. 1958. Isolement de la psilocybine a partir du Stropharia cubensis Earle et d'autres especies de Champignons Hallucinogènes Mexicains Appartenant au genre Psilocybe. Comptes Rendus Hebdomadaries des Séances de l'Académie des Sciences vol. 247:557-561	1958		species not found here, neither Psilocybe wassonii (now a snynonym with P. muliercula).
Psilocybe natalensis	HPLC+TLC	no	no	Gartz, J. Cultivation and analysis of Psilocybe species and an investigation of Galerina steglichii. Annali dei Musei Civici-Roverto 10:297-306.	1995		This is the only paper in which a chemical study was carried out. The oher papers cited by Allen only have morphological descriptions
	GCMS-MS	no	no	Nkadimeng SM, Nabatanzi A, Steinmann CML, Eloff JN. Phytochemical, Cytotoxicity, Antioxidant and Anti-Inflammatory Effects of Psilocybe Natalensis Magic Mushroom. Plants (Basel). 2020 Aug 31;9(9):1127. doi: 10.3390/plants9091127. PMID: 32878164; PMCID: PMC7570254.	2020
Psilocybe novoxalapensis	Unclear	no	Yes, ENCB, XAL	Guzmán, Gastón & Jacobs, James & Ramírez, Florencia & Murrieta-Hernández, Dulce & Gándara, Etelvina. (2005). The taxonomy of Psilocybe fagicola-complex. Journal of microbiology (Seoul, Korea). 43. 158-165.	2005		This is not a chemical study of this species
Psilocybe ovoideocystidiata	Unclear	no	Unclear, possibly (Chula) in Bangkok, Thailand and in the herbarium at the University of Leipzig, Germany	Allen, John & Gartz, & Molter, Daniel & Sihanonth, Prakitsin. (2009). The Occurrence, Cultivation, and Chemistry of Psilocybe ovoideocystidiata, a new Bluing Species (Agaricales) from Ohio, Pennsylvania and West Virginia By Allen, John W., Gartz, Jochen., Molter, Dan, and Prakitsin Sihanonth.. Ethnomycological Journals: Sacred Mushroom Studies. 75-86.	2009		This paper is not published in a journal
Psilocybe pelliculosa	HPLC + TLC	no	no	Beug, Michael W., and Jeremy Bigwood. 1982. “Psilocybin and Psilocin Levels in Twenty Species from Seven Genera of Wild Mushrooms in the Pacific Northwest, U.S.A.” Journal of Ethnopharmacology 5 (3): 271–85. https://doi.org/10.1016/0378-8741(82)90013-7.	1982
	TLC	no	Yes, ENCB	Repke D. B., Leslie T. D. and G. Guzmán. Baeocystin in Psilocybe, Conocybe and Panaelus. Lloydia 40: 566-578.	1977
	PC	no	no	Tyler V. E. 1961. Indole derivatives in certain North American mushrooms. Lloydia 24:71–74	1961
	TLC	no	no	Leung A.Y., Smith A.H., Paul A.G. 1965. Production of psilocybin in Psilocybe baeocystis saprophytic culture. Leung, A. Y., Smith, A. H., & Paul, A. G. (1965). Production of Psilocybin in Psilocybe baeocystis Saprophytic Culture. Journal of Pharmaceutical Sciences, 54(11), 1576–1579. doi:10.1002/jps.2600541104	1965
Psilocybe quebecensis	TLC	no	Unclear	Ola'h GM, Heim R. Une nouvelle espèce nord-américaine de Psilocybe hallucinogène: Psilocybe quebecensis G. Ola'h et R. Heim [A new North American species of Psilocybe hallucinogen: Psilocybe quebecensis G. Ola'h and R. Heim]. C R Acad Hebd Seances Acad Sci D. 1967 Mar 20;264(12):1601-4. French. PMID: 4964256.	1967
Psilocybe samuiensis	TLC+HPLC	no	Yes, XAL	Gartz, J., Allen, J. W., & Merlin, M. D. 1994. Ethnomycology, biochemistry, and cultivation of Psilocybe samuiensis Guzmán, Bandala and Allen, a new psychoactive fungus from Koh Samui, Thailand. Journal of Ethnopharmacology, 43(2), 73–80.	1994
Psilocybe semilanceata	GC-MS	no	no	Stríbrný, J, Jan Borovička, and M Sokol. 2003. “Levels of Psilocybin and Psilocin in Various Types of Mushrooms.” Soudní Lékarství / Casopis Sekce Soudního Lékarstvi Cs. Lékarské Spolecnosti J. Ev. Purkyne 48 (August): 45–49.	2003
	HPLC, TLC	no	no	Stijve T. and de Meijer A. A. R. 1993. Macromycetes from the state of Paraná, Brazil 4. The psychoactive species. Arq. biol. Tecnol. 36(2): 313-329.	1993
	TLC	no	Yes, ENCB	Repke D. B., Leslie T. D. and G. Guzmán. Baeocystin in Psilocybe, Conocybe and Panaelus. Lloydia 40: 566-578.	1977
	HPLC, TLC	no	no	Stijve T. and Kuyper T. W. 1985. Ocurrence of psilocybin in various high fungi from several european countries. Planta Med. 51:385-387	1985
	HPLC	no	no	Musshoff F., Madea B., Beike J. 2000. Hallucinogenic mushrooms on the German market-simple instruciotns for examination and identification. Forensinc Science International 113:389-395	2000
	HPLC	no	no	Semerdžieva, M., Wurst, M., Koza, T., Gartz, J. 1986. Psilocybin in Fruchtkörpern vonInocybe aeruginascens. Planta Medica, 52: 83–85. doi:10.1055/s-2007-969085	1985
	HPLC, GC	no	no	Wurst, M., Kysilka, R., Koza, T. 1992. Analysis and isolation of indole alkaloids of fungi by high-performance liquid chromatography. Journal of Chromatography A, 593(1-2), 201–208.	1992
	PC	no	no	Benedict RG, Tyler VE, Watling R. 1967. Blueing in Conocybe, Psilocybe and a Stropharia species and the detection of psilocybin. Lloydia 30:150–157	1967
	HPLC	no	no	Wurst M, Semerdzieva M, Vokoun J (1984) Analysis of psychotropic compounds in fungi of the genus Psilocybe by reversed-phase high performance liquid chromatography. J Chromatogr 286:229–235. doi:10.1016/S0021-9673(01)99190-3	1984
	HPLC	no	no	Ohenoja E., Jokiranata J., Makinen T., Kaikkonen A., Airaksinen M.M..1987. The occurrence of psilocybin and psilocin Finish fungi. J Nat Prod 50:741–744	1987
	TLC	no	no	Repke, D. B., Leslie, D. T. 1977. Baeocystin in Psilocybe semilanceata. Journal of Pharmaceutical Sciences, 66(1), 113–114. doi:10.1002/jps.2600660130	1977
	HPLC	no	no	Borner, S., & Brenneisen, R. (1987). Determination of tryptamine derivatives in hallucinogenic mushrooms using high-performance liquid chromatography with photodiode array detection. Journal of Chromatography A, 408, 402–408. doi:10.1016/s0021-9673(01)81831-8	1987
	CE system	no	no	Pedersen-Bjergaard S, Rasmussen KE, Sannes E. 1998. Strategies for the capillary electrophoretic separation of indole alkaloid in Psilocybe semilanceata. Electrophoresis 19:27–30	1998
	HPLC	no	no	Christiansen, A. L., Rasmussen, K. E., Tønnesen, F. 1981. Determination of psilocybin in Psilocybe semilanceata using high-performance liquid chromatography on a silica column. Journal of Chromatography A, 210(1), 163–167. doi:10.1016/s0021-9673(00)91195-6	1981
	TLC	no	no	Christiansen, A., Rasmussen, K., and Høiland, K.1981. The Content of Psilocybin in Norwegian Psilocybe semilanceata. Planta Medica, 42(07), 229–235. doi:10.1055/s-2007-971632	1981
	HPLC+GC	no	no	Beck O, Helander A., Stephanss N. 1998. Presence of phenylethylamine in halluciongenic Psilocybe mushorom: possilbe role in adverse reactions. Journal of Analytical Toxicology 22: 45-49.	1998
	TLC	no	no	Mantle, P. G., & Waight, E. S. 1969. Occurrence of psilocybin in the sporophores of Psilocybe semilanceata. Transactions of the British Mycological Society, 53(2), 302–304. doi:10.1016/s0007-1536(69)80066-5	1969
	PC	no	no	Semerdzieva M, Ner.ua F. 1973. Halluzinogene Pilze in der Tschechoslowakei. Ceska Mykologie 27:42–47.	1973
	HPLC+TLC	no	no	Vanhaelen-Fastré, R., Vanhaelen, M. 1984. Qualitative and quantitative determinations of hallucinogenic components of psilocybe mushrooms by reversed-phase high-performance liquid chromatography. Journal of Chromatography A, 312, 467–472. doi:10.1016/s0021-9673(01)92800-6	1984
	HPLC	no	no	White, P. C. 1979. Analysis of extracts from Psilocybe semilanceata mushrooms by high-pressure liquid chromatography. Journal of Chromatography A, 169, 453–456. doi:10.1016/0021-9673(75)85080-1	1979
Psilocybe sempervivae	PC	no	no	Heim R. and Hoffman A. 1958. Isolement de la psilocybine a partir du Stropharia cubensis Earle et d'autres especies de Champignons Hallucinogènes Mexicains Appartenant au genre Psilocybe. Comptes Rendus Hebdomadaries des Séances de l'Académie des Sciences vol. 247:557-561	1958		This name need to be used, because we know that is the oldest name that should be to applied to P. subtropicalis, P. isabelae andn Psilocybe bipleurocystidiata
Psilocybe serbica	TLC	no	no	Moser, Von M. and E. Horak. 1968. Psilocybe serbica spec. nov., eine neue Psilocybin und Psilocin Bildente Art aus Serbien. Zeitschift für Pilzkunde vol. 34(3-4):137-144.	1968
	GC-MS	Yes	Yes, PRM	Borovička, J., M. Oborník, J. Stříbrný, M.E. Noordeloos, L.A. Parra Sánchez, and M. Gryndler. 2015. “Phylogenetic and Chemical Studies in the Potential Psychotropic Species Complex of <I>Psilocybe Atrobrunnea</I> with Taxonomic and Nomenclatural Notes.” Persoonia - Molecular Phylogeny and Evolution of Fungi 34 (1): 1–9. https://doi.org/10.3767/003158515X685283.	2015
Psilocybe silvatica	TLC	no	Yes, ENCB	Repke D. B., Leslie T. D. and G. Guzmán. Baeocystin in Psilocybe, Conocybe and Panaelus. Lloydia 40: 566-578.	1977
Psilocybe stuntzii	HPLC + TLC	no	Unclear	Beug, Michael W., and Jeremy Bigwood. 1982. “Psilocybin and Psilocin Levels in Twenty Species from Seven Genera of Wild Mushrooms in the Pacific Northwest, U.S.A.” Journal of Ethnopharmacology 5 (3): 271–85. https://doi.org/10.1016/0378-8741(82)90013-7.	1982
	PC	no	Ott 01, ENCB	Guzmán, G. and Ott. J. 1976. Description and chemical analysis of a new species of hallucinogenic Psilocybe from Pacific Northwest. Mycologia 68: 1261-1268.	1976
	TLC	no	Yes, ENCB	Repke D. B., Leslie T. D. and G. Guzmán. Baeocystin in Psilocybe, Conocybe and Panaelus. Lloydia 40: 566-578.	1977
Psilocybe strictiipes	TLC	no	no	Leung A.Y., Smith A.H., Paul A.G. 1965. Production of psilocybin in Psilocybe baeocystis saprophytic culture. Leung, A. Y., Smith, A. H., & Paul, A. G. (1965). Production of Psilocybin in Psilocybe baeocystis Saprophytic Culture. Journal of Pharmaceutical Sciences, 54(11), 1576–1579. doi:10.1002/jps.2600541104	1965
Psilocybe subaeruginascens	HPLC	no	Unclear	Guzmán, G. 1983a. The Genus Psilocybe: a systematic Revision of the Known Species Including the History, Distribution and Chemistry of the Hallucinogenic Species. Beihefte zur Nova Hedwigia vol. 74. J. Cramer. Vaduz. Germany.	1981
Psilocybe subaeruginosa	TLC	no	no	Picker, J. P. and R. W. Rickards. 1970. Occurrence of the psychomimetic agent psilocybin in an Australian agaric, Psilocybe subaeruginosa. Australian Journal of Chemistry vol. 23(4):853-855. April	1970
	FIA	no	no	Anastos, N., Barnett N.W., Lewis, S.W., Gathergood N., Scammells, P.J., Sims D. N. 2005. Determination of psilocin and psilocybin using flow injection analysis with acidic potassium permanganate and tris(2,2_x0001_ -bipyridyl) ruthenium(II) chemiluminescence detection respectively. Talanta 67: 354-359.	2005
	HPLC	no	no	Picker, J. P. and R. W. Rickards. 1970. Occurrence of the psychomimetic agent psilocybin in an Australian agaric, Psilocybe subaeruginosa. Australian Journal of Chemistry vol. 23(4):853-855.	1970
Psilocybe subcaerulipes	HPLC	no	Institute of Pharmaceutical Sciences, Tohoku University	Koike Y., Wada K., Kusano G. and Nosoe S. 1981. Isolation of psilocybin from Psilocybe argentipes and its determination in specimens of some mushrooms. jJournal of Natural Products 44(3): 362–365. doi:10.1021/np50015a023	1981
Psilocybe subcubensis	GC+MC	no	Unclear	Keller, T., Schneider, A., Regenscheit, T., Dirnhofer, R., Rucker, T., Jastpers, J. and W. Kisser. 1999 Analysis of psilocybin and psilocin in Psilocybe subcubensis Guzman by ion mobility spectrometry and gas chromatography-mass spectrometry. Forensic Sci. Int. Vol 99. No. 1:93-105.	1999		Specimens confiscated by border cotrol, no statement of if they have been deposited somewhere, It has a collection # listed as TR 83-97
	HPLC	no	Unclear	Tsujikawa, K., Kanamori, T. Iwata, Y., Ohmae Y., Sugita R., Hiroyuki, I. Kishi T. Morphological and chemical analysis of magic mushrooms in Japan. Forensic Science International 138:85-90	2003		"Samples obtained in Japan"
	HPLC, TLC	no	no	Stijve T. and de Meijer A. A. R. 1993. Macromycetes from the state of Paraná, Brazil 4. The psychoactive species. Arq. biol. Tecnol. 36(2): 313-329.	1993
Psilocybe subyungensis	HPLC, TLC	no	no	Stijve T. and de Meijer A. A. R. 1993. Macromycetes from the state of Paraná, Brazil 4. The psychoactive species. Arq. biol. Tecnol. 36(2): 313-329.	1993		Currently is synonym of Psilocybe yungensis. In the Allen list is cited that Keller et al. 1999 made chemical studies, butdid not. In this paper is only P. subcubensis
Psilocybe tampanensis	HPLC	no	no	Musshoff F., Madea B., Beike J. 2000. Hallucinogenic mushrooms on the German market-simple instruciotns for examination and identification. Forensinc Science International 113:389-395	2000
	HPLC , TLC	no	no	Gartz J., Allen J. W. and Merlin M. D. 1994.Ethnomycology, biochemistry, and cultivation of Psilocybe samuiensis Guzmán, Bandala and Allen, a new psychoactive fungus from Koh Samui, Thailand. Journal of Ethnofarmacology 43:73-80. https://doi.org/10.1016/0378-8741(94)90006-X	1994
Psilocybe teofilae	Unclear	no	Yes, ENCB, XAL	Guzmán, Gastón & Jacobs, James & Ramírez, Florencia & Murrieta-Hernández, Dulce & Gándara, Etelvina. (2005). The taxonomy of Psilocybe fagicola-complex. Journal of microbiology (Seoul, Korea). 43. 158-165.	2005		Although Allen (2010) put in bold the number, the cite of Guzmán et al. (2005) only correspond to the paper in which it was described, but not chemical studies were made.
Psilocbye thailandensis Guzmán & Allen	HPLC, TLC	no	no	Stijve T. and de Meijer A. A. R. 1993. Macromycetes from the state of Paraná, Brazil 4. The psychoactive species. Arq. biol. Tecnol. 36(2): 313-329.	1993		This species was not published, there is an homonym at Index Fungorum (Psilocybe thailandensis E. Horak, Guzmán & Desjardin 2009) but actually correspond to the genus Deconica
Psilocybe uruguayensis	HPLC, TLC	no	no	Stijve T. and de Meijer A. A. R. 1993. Macromycetes from the state of Paraná, Brazil 4. The psychoactive species. Arq. biol. Tecnol. 36(2): 313-329.	1993
Psilocybe weilii	Unclear	no	Yes, WTU	Stamets, P. 1996. Psilocybin mushrooms of the world. Ten Speed Press	1996		This species is now synonym of Psilocybe caerulescens (Cortés-Pérez et al. 2021)
Psilocybe yungensis	Unclear	no	Unclear	Heim, R. 1963a. Les Champignons Toxiques et Hallucinogènes. Boubee et Cie. Paris. New edition, 1978.	1963
Psilocybe zapotecorum	PC	no	no	Heim R., Hoffman A. 1958. Isolement de la psilocybine a partir du Stropharia cubensis Earle et d'autres especies de Champignons Hallucinogènes Mexicains Appartenant au genre Psilocybe. Comptes Rendus Hebdomadaries des Séances de l'Académie des Sciences vol. 247:557-561	1958
	PC	no	yes, Guzmán 4803 (ENCB)	Ott J. and Guzmán G. 1976. Detection of psilocybin in species of Psilocybe, Panaeolus and Psathyrella. Lloydia 39: 258-260.	1976		The specimen sampled correspond to P. candidipes, that currently correspond to P. zapotecorum
	HPLC, TLC	no	no	Stijve T. and de Meijer A. A. R. 1993. Macromycetes from the state of Paraná, Brazil 4. The psychoactive species. Arq. biol. Tecnol. 36(2): 313-329.	1993
