# Supplementary material for: DNA Authentication and Chemical Analysis of Psilocybe Mushrooms Reveal Widespread Misdeterminations in Fungaria and Inconsistencies in Metabolites
Source: Appl Environ Microbiol. 2022 Nov 29;88(24):e01498-22. doi: 10.1128/aem.01498-22 (PMC9764976; doi:10.1128/aem.01498-22)
Supplement: Supplemental file 3 — Table S2. Download aem.01498-22-s0003.xlsx, XLSX file, 0.02 MB [file aem.01498-22-s0003.xlsx]

## Sheet: Table S2
Voucher species designation	Comparable taxonomic level	Project ID	Holding Institution	Institution code	Catalouge number	Mycoportal ID	NCBI Accession	mg input	DNA yeild (ng/ul)	260/280	260/230
Psilocybe samuiensis	Psilocybe samuiensis	BISH-626825	Bishop Museum, Herbarium Pacificum	BPBM	BISH-626825	2752466	OM276731	11	28.6	1.76	0.93
Psilocybe sp africa	Psilocybe spp.	BR10	Meise Botanic Garden Herbarium	BR	BR-5020032390899	11901972	OM276760	>1	8.6	1.29	0.72
Psilocybe	Strophariaceae spp.	CINC-7460	University of Cincinnati, Margaret H. Fulford Herbarium	CINC	CINC-F-0007460	6822712	OM276732	13	35	1.84	1.68
Psilocybe caribaea Guzman, T.J. Baroni & Tapia	Psilocybe spp.	CFMR-PR-2671	USDA Forest Service, Center for Forest Mycology Research	CMFR	PR-2671	2618002	OM276758	21	38.3	1.81	3.15
Psilocybe caerulipes	Psilocybe quebecensis	CMMF-10181	Université de Montréal	CMMF	CMMF010181	3033183	OM276733	17	89.4	1.84	2.01
Psilocybe	Deconica spp.	CMMF-8541	Université de Montréal	CMMF	CMMF008541	3031543	OM276743	7	66	1.88	2.34
Psilocybe caerulipes	Psilocybe caerulipes	CMMF-03091	Université de Montréal	CMMF	CMMF003091	3026114	OM276744	11	61.7	1.86	2.23
Psilocybe	Deconica spp.	CMMF-10563	Université de Montréal	CMMF	CMMF010563	3033565	OM276775	13	65.3	1.84	2.37
Psilocybe caerulescens	Psilocybe ovoideocystidiata	DEWV-2676	Davis & Elkins College Herbarium	DEWV	DEWV-F-002676	297021	OM276734	10	90.6	1.7	0.96
Psilocybe caerulescens	Psilocybe ovoideocystidiata	DEWV-2692	Davis & Elkins College Herbarium	DEWV	DEWV-F-002692	297022	OM276735	10	65.3	1.8	1.2
Psilocybe caerulescens	Psilocybe ovoideocystidiata	DEWV-2731	Davis & Elkins College Herbarium	DEWV	DEWV-F-002731	297023	OM276736	10	70.3	1.74	0.72
Psilocybe cubensis	Psilocybe cubensis	FLAS-F-59250	University of Florida Herbarium	FLAS	FLAS-F-59250	3203909	OM276762	13	41.3	1.84	2.06
Psilocybe cubensis	Psilocybe cubensis	FLAS-F-56561	University of Florida Herbarium	FLAS	FLAS-F-56561	2375839	OM276763	14	54.6	1.86	1.47
Psilocybe semilanceata	Psilocybe semilanceata	FLAS-F-63134	University of Florida Herbarium	FLAS	FLAS-F-63134	7219744	OM276818	13	32.4	1.55	0.72
Psilocybe weilii	Psilocybe weilii / Psilocybe caerulescens	GAM-11072	University of Georgia, Julian H. Miller Mycological Herbarium	GAM	GAM00011072	3540890	OM276737	6	24.5	1.91	1.95
Psilocybe weilii	Psilocybe weilii / Psilocybe caerulescens	GAM-11073	University of Georgia, Julian H. Miller Mycological Herbarium	GAM	GAM00011073	3540892	OM276738	15	43.3	1.79	1.29
Psilocybe weilii	Psilocybe weilii / Psilocybe caerulescens	GAM-11074	University of Georgia, Julian H. Miller Mycological Herbarium	GAM	GAM00011074	3540893	OM276745	14	49.3	1.88	1.45
Psilocybe	Psilocybe galindii / Psilocybe mexicana	GAM00011084	University of Georgia, Julian H. Miller Mycological Herbarium	GAM	GAM00011084	3540907	OM276764	10	12.5	1.53	0.75
Psilocybe	Psilocybe galindii / Psilocybe mexicana	GAM-11077	University of Georgia, Julian H. Miller Mycological Herbarium	GAM	GAM00011077	3540897	OM276770	7	40.4	1.81	2.22
Psilocybe	Psilocybe galindii / Psilocybe mexicana	GAM-11081	University of Georgia, Julian H. Miller Mycological Herbarium	GAM	GAM00011081	3540903	OM276774	10	56.3	1.53	0.71
Psilocybe sp.	Psilocybe galindii / Psilocybe mexicana	GAM-11078	University of Georgia, Julian H. Miller Mycological Herbarium	GAM	GAM00011078	3540899	OM276796	10	74.9	1.84	1.22
Psilocybe sp.	Psilocybe galindii / Psilocybe mexicana	GAM-11080	University of Georgia, Julian H. Miller Mycological Herbarium	GAM	GAM00011080	3540901	OM276799	10	166.1	1.43	0.7
Psilocybe cubensis	Psilocybe cubensis	IBUG-2646	Universidad de Guadalajara	IBUG	2646	4999769	OM276739	7	24.7	1.77	1.87
Psilocybe galindii	Psilocybe galindii / Psilocybe mexicana	IBUG-13592	Universidad de Guadalajara	IBUG	13592	5010467	OM276740	>1	11.8	1.74	1.21
Psilocybe mexicana	Psilocybe galindii / Psilocybe mexicana	IBUG-10340	Universidad de Guadalajara	IBUG	10340	5007349	OM276741	6	18.3	1.76	1.88
Psilocybe cubensis	Psilocybe cubensis	IBUG-2919	Universidad de Guadalajara	IBUG	2919	5000039	OM276746	11	25.4	1.84	2.83
Psilocybe cubensis	Psilocybe cubensis	IBUG-10172	Universidad de Guadalajara	IBUG	10172	5007183	OM276765	8	20.4	1.95	1.96
Psilocybe cubensis	Stropharia rugosoannulata	IBUG-10258	Universidad de Guadalajara	IBUG	10258	5007269	OM276767	15	56.4	1.94	2.2
Psilocybe cubensis	Psilocybe cubensis	IBUG-13422	Universidad de Guadalajara	IBUG	13422	5010309	OM276811	11	34	1.71	2.28
Psilocybe cubensis	Psilocybe cubensis	IBUG-13583	Universidad de Guadalajara	IBUG	13583	5010458	OM276772	17	63.8	1.78	2.29
Psilocybe cubensis	Psilocybe cubensis	IBUG-12018	Universidad de Guadalajara	IBUG	12018	5008946	OM276777	22	73.4	1.79	2.01
Psilocybe cubensis	Psilocybe cubensis	IBUG-4496	Universidad de Guadalajara	IBUG	4496	5001596	OM276783	29	84.9	1.81	2.25
Psilocybe cubensis	Psilocybe cubensis	IBUG-9463	Universidad de Guadalajara	IBUG	9463	5006498	OM276785	5	16.7	1.72	3.06
Psilocybe cubensis	Psilocybe cubensis	IBUG-11396	Universidad de Guadalajara	IBUG	11396	5008338	OM276789	16	46.8	1.84	2.39
Psilocybe cubensis	Psilocybe cubensis	IBUG-4759	Universidad de Guadalajara	IBUG	4759	5001858	OM276790	7	19.3	1.77	3.34
Psilocybe cubensis	Psilocybe cubensis	IBUG-4840	Universidad de Guadalajara	IBUG	4840	5001938	OM276791	7	14.5	1.89	3.88
Psilocybe sp.	Psilocybe neoxalapensis	IBUG-VRC3500	Universidad de Guadalajara	IBUG	N/A	N/A	OM276792	3	20.3	1.71	1.61
Psilocybe cubensis	Psilocybe cubensis	IBUG-2467	Universidad de Guadalajara	IBUG	2467	4999594	OM276795	3	8.6	1.52	1.33
Psilocybe cubensis	Psilocybe cubensis	IBUG-23	Universidad de Guadalajara	IBUG	23	4997199	OM276798	6	15.3	1.83	6.52
Psilocybe cubensis	Psilocybe cubensis	IBUG-2924	Universidad de Guadalajara	IBUG	2924	5000044	OM276801	12	31.5	1.8	1.74
Psilocybe cubensis	Psilocybe cubensis	IBUG-14027	Universidad de Guadalajara	IBUG	14027	5010898	OM276806	12	22.3	1.61	1.06
Psilocybe cubensis	Psilocybe cubensis	IBUG-11267	Universidad de Guadalajara	IBUG	11267	5008218	OM276810	7	19.7	1.58	2.22
Psilocybe cubensis	Psilocybe cubensis	IBUG-13422	Universidad de Guadalajara	IBUG	13422	5010309	OM276771	11	34	1.71	2.28
Psilocybe panaeoliformis	Deconica spp.	ILL-155643	University of Illinois Herbarium	ILL	ILLS00155643	3193485	OM276742	10	14.1	1.73	0.22
Psilocybe caerulescens	Psilocybe spp.	LSUM-156672	Louisiana State University, Bernard Lowy Mycological Herbarium	LSUM	LSU00156672	2619002	OM276748	11	63.3	1.84	1.76
Psilocybe cubensis	Psilocybe cubensis	LSUM-156676	Louisiana State University, Bernard Lowy Mycological Herbarium	LSUM	LSU00156676	2619046	OM276800	14	15.5	1.76	1.37
Psilocybe	Agrocybe elatella	MIN 929247	University of Minnesota, Bell Museum of Natural History Herbarium Fungal Collection	MIN	929247	3817067	OM276729	11	64.4	1.94	2.1
Psilocybe cubensis	Psilocybe cubensis	NY-1901145	New York Botanical Garden	NY	1901145	7757347	OM276807	9	17.2	1.52	0.67
Psilocybe cyanescens	Psilocybe cyanescens	SFSU-29967	San Francisco State University, Harry D. Thiers Herbarium	SFSU	SFSU-F-029967	4267872	OM276727	17	32.5	1.86	1.83
Psilocybe cyanescens	Psilocybe allenii	SFSU-F-029946	San Francisco State University, Harry D. Thiers Herbarium	SFSU	SFSU-F-029946	4266714	OM276755	17	18.8	1.98	1.8
Psilocybe arcana	Psilocybe arcana / Psilocybe serbica	SFSU-F-029924	San Francisco State University, Harry D. Thiers Herbarium	SFSU	SFSU-F-029924	4266625	OM276756	19	49.5	1.93	1.92
Psilocybe semistriata	Strophariaceae spp.	SFSU-F-021410	San Francisco State University, Harry D. Thiers Herbarium	SFSU	SFSU-F-021410	2316403	OM276766	6	39.3	1.93	2.19
Psilocybe semilanceata	Psilocybe semilanceata	SFSU-F-029972	San Francisco State University, Harry D. Thiers Herbarium	SFSU	SFSU-F-029972	4267887	OM276803	5	13.1	1.7	1.61
Psilocybe cyanescens	Psilocybe cyanescens	SFSU-F-029949	San Francisco State University, Harry D. Thiers Herbarium	SFSU	SFSU-F-029949	4266717	OM276819	8	33.9	1.81	1.43
Psilocybe atrobrunnea	Psilocybe atrobrunnea / Psilocybe turficola	UBC-F15531	University of British Columbia Herbarium	UBC	F15531	2677549	OM276749	12	10.1	1.67	1.8
Psilocybe atrobrunnea	Psilocybe atrobrunnea / Psilocybe turficola	UBC-F14158	University of British Columbia Herbarium	UBC	F14158	2674453	OM276750	16	27.6	1.72	1.93
Psilocybe atrobrunnea	Psilocybe atrobrunnea / Psilocybe turficola	UBC-F17546	University of British Columbia Herbarium	UBC	F17546	2678061	OM276751	11	17.2	1.81	2.85
Psilocybe semilanceata	Psilocybe semilanceata	UBC-F22105	University of British Columbia Herbarium	UBC	F22105	2681779	OM276757	8	37.8	1.75	1.89
Psilocybe semilanceata	Psilocybe semilanceata	UBC-F22104	University of British Columbia Herbarium	UBC	F22104	2681778	OM276773	14	44.3	1.78	1.86
Psilocybe atrobrunnea	Psilocybe atrobrunnea / Psilocybe turficola	UBC-F14168	University of British Columbia Herbarium	UBC	F14168	2674463	OM276793	25	39.5	1.8	2.23
Psilocybe semilanceata	Psilocybe semilanceata	UBC-F32307	University of British Columbia Herbarium	UBC	F32307	5182092	OM276802	6	42.4	1.8	1.45
Psilocybe semilanceata	Psilocybe semilanceata	UBC-F15293	University of British Columbia Herbarium	UBC	F15293	2675812	OM276808	17	43.4	1.79	1.73
Psilocybe semilanceata	Psilocybe semilanceata	UBC-F17025	University of British Columbia Herbarium	UBC	F17025	2677277	OM276809	13	55	1.8	1.67
Psilocybe cyanescens	Psilocybe cyanescens	UBC-F24013	University of British Columbia Herbarium	UBC	F24013	2684365	OM276813	12	60.2	1.81	1.49
Psilocybe cyanescens	Psilocybe cyanescens	UBC-F30955	University of British Columbia Herbarium	UBC	F30955	5180943	OM276814	10	26.9	1.77	1.33
Psilocybe cyanescens	Psilocybe cyanescens	UBC-F32228	University of British Columbia Herbarium	UBC	F32228	5182017	OM276815	15	38.1	1.92	2.2
Psilocybe semilanceata	Psilocybe semilanceata	UCSC-00856	University of California Santa Cruz Fungal Herbarium	UCSC	UCSC-F-00856	2471529	OM276804	10	49.8	1.87	1.47
Psilocybe	Agrocybe spp.	UT-M0001116	Natural History Museum of Utah Fungarium	UT	UT-M0001116	N/A	OM276728	10	32.7	1.76	1.77
Psilocybe	Agrocybe pediades	UT-M0001128	Natural History Museum of Utah Fungarium	UT	UT-M0001128	N/A	OM276768	15	39.5	1.77	1.27
Psilocybe silvatica	Psilocybe spp.	VPI-3673	Virginia Tech University, Massey Herbarium	VPI	VPI-F-0003673	2032534	OM276747	11	95.7	1.71	1.24
Psilocybe	Strophariaceae spp.	VPI-F-0003683	Virginia Tech University, Massey Herbarium	VPI	VPI-F-0003683	2032537	OM276753	7	34.1	1.84	1.9
Psilocybe cubensis (cf.)	Psilocybe cubensis	WSP70476	Washington State University, Charles Gardner Shaw Mycological Herbarium	WSP	WSP70476	3300940	OM276754	13	98.8	1.84	1.92
Psilocybe cubensis	Psilocybe cubensis	WTU-54867	University of Washington Herbarium	WTU	WTU-F-054867	2361753	OM276786	15	79.7	1.85	2.32
Psilocybe allenii	Psilocybe allenii	WTU-63524_PARATYPE	University of Washington Herbarium	WTU	WTU-F-063524	2365567	OM276752	10	21.3	1.74	1.42
Psilocybe stuntzii	Psilocybe spp.	WTU-F-063390	University of Washington Herbarium	WTU	WTU-F-063390	2365442	OM276759	19	49.2	1.85	2.74
Psilocybe allenii	Psilocybe allenii	WTU-F-063522	University of Washington Herbarium	WTU	WTU-F-063522	2365565	OM276761	10	41	1.93	1.32
Psilocybe	Tubaria spp.	WTU-F-055046	University of Washington Herbarium	WTU	WTU-F-055046	2348697	OM276769	9	26.9	2.04	2.34
Psilocybe cyanescens	Psilocybe cyanescens	WTU-F-011519	University of Washington Herbarium	WTU	WTU-F-011519	1469222	OM276778	10	58.9	1.88	2.34
Psilocybe cyanescens	Psilocybe cyanescens	WTU-F-011538	University of Washington Herbarium	WTU	WTU-F-011538	1469280	OM276779	11	30	1.76	1.52
Psilocybe cyanescens	Psilocybe cyanescens	WTU-F-011537	University of Washington Herbarium	WTU	WTU-F-011537	1469279	OM276780	16	47.2	1.85	2.39
Psilocybe cyanescens	Psilocybe cyanescens	WTU-F-011539	University of Washington Herbarium	WTU	WTU-F-011539	1469281	OM276781	13	50.7	1.85	2.31
Psilocybe pelliculosa	Psilocybe fimetaria	WTU-F-011230	University of Washington Herbarium	WTU	WTU-F-011230	1468941	OM276782	>1	5.5	1.67	2.38
Psilocybe cyanescens	Psilocybe cyanescens	WTU-F-054898	University of Washington Herbarium	WTU	WTU-F-054898	2361777	OM276784	12	45.2	1.81	2.02
Psilocybe cubensis	Psilocybe cubensis	WTU-054867	University of Washington Herbarium	WTU	WTU-F-054867	2361753	OM276730	15	79.7	1.85	2.32
Psilocybe sp.	Deconica spp.	WTU-19673	University of Washington Herbarium	WTU	WTU-F-019673	1482705	OM276787	9	26.9	1.95	1.8
Psilocybe cyanescens	Psilocybe cyanescens	WTU-11541	University of Washington Herbarium	WTU	WTU-F-011541	1469286	OM276788	11	51.7	1.86	2.23
Psilocybe cyanescens	Psilocybe cyanescens	WTU-F-011296	University of Washington Herbarium	WTU	WTU-F-011296	1469213	OM276794	12	39.1	1.85	1.85
Psilocybe cubensis	Psilocybe cubensis	WTU-54866	University of Washington Herbarium	WTU	WTU-F-054866	2361752	OM276797	17	48.9	1.85	2.24
Psilocybe semilanceata	Psilocybe semilanceata	WTU-F-055015	University of Washington Herbarium	WTU	WTU-F-055015	2361883	OM276805	8	22.1	1.63	1.22
Psilocybe cubensis	Psilocybe cubensis	WTU-F-054871	University of Washington Herbarium	WTU	WTU-F-054871	2361757	OM276812	8	11.8	1.57	1.06
Psilocybe cubensis	Psilocybe cubensis	WTU-F-011258	University of Washington Herbarium	WTU	WTU-F-011258	1469154	OM276816	12	31.9	1.42	0.89
Psilocybe cyanescens	Psilocybe cyanescens	WTU-F-011079	University of Washington Herbarium	WTU	WTU-F-011079	1469023	OM276817	20	52	1.72	1.37
Psilocybe cubensis	Psilocybe cubensis	WTU-54869	University of Washington Herbarium	WTU	WTU-F-054869	2361755	OM276820	11	41.2	1.9	2.41
Psilocybe cyanescens	Psilocybe cyanescens	WTU-F-011523	University of Washington Herbarium	WTU	WTU-F-011523	1469228	OM276776	12	52.4	1.87	2.76
