# Supplementary material for: DNA Authentication and Chemical Analysis of Psilocybe Mushrooms Reveal Widespread Misdeterminations in Fungaria and Inconsistencies in Metabolites
Source: Appl Environ Microbiol. 2022 Nov 29;88(24):e01498-22. doi: 10.1128/aem.01498-22 (PMC9764976; doi:10.1128/aem.01498-22)
Supplement: Supplemental file 4 — Table S3. Download aem.01498-22-s0004.xlsx, XLSX file, 0.04 MB [file aem.01498-22-s0004.xlsx]

## Sheet: Table S3
compound	m/z	10 uL	10 uL	10 uL	12 uL	12 uL	12 uL	15 uL	15 uL	15 uL	retention time
psilocybin	285	143638574	136208519	137161608	160333062	152238243	157783892	167117963	171099135	174405004	6.087
psilocin	205	83822607	77695961	76172006	89248576	95593006	94589350	110003400	113910533	126672424	1.86
tryptophan	205	14707342	14989111	14954832	19874694	21717669	18627287	27162178	30075037	32271847	4.657
baeocystin	271	121410682	104344174	111605442	121953123	129566115	125231763	142868452	149669928	146680336	6.23
norbaeocystin	257	13787228	13752113	12093656	21342764	25486173	22720160	34364404	35983043	31068299	6.412
bufotenine	205	52855401	53551611	60898031	72460611	82276459	65772351	77855668	83334933	82876372	3.3
norpsilocin	191	30741870	30741870	28047029	25730754	26038978	38511307	34416701	34289342	39351809	3.7
		mean	mean	mean	slope
bufotenine	0	5.57683e+07	6.23034e+07	71878367	4.9425e+06					NOTE: Area uV*sec UV set to 267 nm
norbaeocystin	0	13210999	15729511	1.96409e+07	1.31045e+06					NOTE: standardurs #ul/100mg standard
baeocystin	0	1.12453e+08	1.12634e+08	121041560	8.60018e+06
tryptophan	0	1.48838e+07	1.66062e+07	18849065	1.30345e+06
psilocin	0	7.92302e+07	93143644	116862119	7.79112e+06
psilocybin	0	1.39003e+08	1.56785e+08	170874034	1.19758e+07
nopsilocin	0	2.98436e+07	3.00937e+07	36019284	2.46352e+06
inj vol	0	10	12	15
compound	psilocybin
	inj vol	0	10	12	15
		0	143638574	160333062	167117963
		0	136208519	152238243	171099135
		0	137161608	157783892	174405004
	average	0	1.39003e+08	1.56785e+08	170874034
compound	Psilocin
	inj vol	0	10	12	15
		0	83822607	89248576	110003400
		0	77695961	95593006	113910533
		0	76172006	94589350	126672424
	average	0	7.92302e+07	93143644	116862119
compound	Tryptophan
	inj vol	0	10	12	15
		0	14707342	19874694	27162178
		0	14989111	21717669	30075037
		0	14954832	18627287	32271847
	average	0	1.48838e+07	1.66062e+07	18849065
compound	baeocystin
	inj vol	0	10	12	15
		0	121410682	121953123	142868452
		0	104344174	129566115	149669928
		0	111605442	125231763	146680336
	average	0	1.12453e+08	1.12634e+08	121041560
compound	norbaeocystin
	inj vol	0	10	12	15
		0	13787228	21342764	34364404
		0	13752113	25486173	35983043
		0	12093656	22720160	31068299
	average	0	13210999	15729511	1.96409e+07
compound	bufotenine
	inj vol	0	10	12	15
		0	52855401	72460611	77855668
		0	53551611	82276459	83334933
		0	60898031	65772351	82876372
	average	0	5.57683e+07	6.23034e+07	71878367
compound	norpsilocin
	inj vol	0	10	12	15
		0	30741870	25730754	34416701
		0	30741870	26038978	34289342
		0	28047029	38511307	39351809
	average	0	2.98436e+07	3.00937e+07	36019284
