# Supplementary material for: DNA Authentication and Chemical Analysis of Psilocybe Mushrooms Reveal Widespread Misdeterminations in Fungaria and Inconsistencies in Metabolites
Source: Appl Environ Microbiol. 2022 Nov 29;88(24):e01498-22. doi: 10.1128/aem.01498-22 (PMC9764976; doi:10.1128/aem.01498-22)
Supplement: Supplemental file 5 — Table S4. Download aem.01498-22-s0005.xlsx, XLSX file, 0.01 MB [file aem.01498-22-s0005.xlsx]

## Sheet: Table S4
Sample	Species	Collection year	psilocin (1.86')	psilocybin (6.087')	tryptophan (4.657')	baeocystin (6.23')	norbaeocystin (6.412')	psilocin conc. (ug/mg)	psilocybin conc. (ug/mg)	tryptophan conc. (ug/mg)	baeocystin conc. (ug/mg)	norbaeocystin conc. (ug/mg)
UT-602	Armillaria ostoyae (negative control)	2019	Undetectable	Undetectable	1090502	Undetectable	Undetectable	0	0	1.1155	0	0
WTU-F-054871	Psilocybe cubensis	1970	Undetectable	Undetectable	Undetectable	Undetectable	427906	0	0	0	0	0.435379
WTU-11258	Psilocybe cubensis	1974	Undectable	4373511	Undetectable	Undetectable	Undetectable	0	0.486926	0	0	0
WTU-54869	Psilocybe cubensis	1978	Undetectable	17397722	Undetectable	Undetectable	Undetectable	0	1.93698	0	0	0
IBUG-2924	Psilocybe cubensis	1986	Undetectable	Undetectable	Undetectable	Undetectable	Undetectable	0	0	0	0	0
IBUG-13422	Psilocybe cubensis	1990	Undetectable	Undetectable	Undetectable	Undetectable	Undetectable	0	0	0	0	0
IBUG-14027	Psilocybe cubensis	1995	Undetectable	Undetectable	Undetectable	Undetectable	Undetectable	0	0	0	0	0
IBUG-11267	Psilocybe cubensis	2000	Undetectable	Undetectable	Undetectable	251417	Undetectable	0	0	0	0.0389785	0
NY1901145	Psilocybe cubensis	2003	3500682	4364897	239904	maybe-558681	maybe-165169	0.38975	0.485967	0.245405	0	0
PSI-4-CAP	Psilocybe cubensis	2020	18405574	94610069	406104	2536361	Undetectable	2.04919	10.5334	0.415415	0.393226	0
PSI-4-STIPE	Psilocybe cubensis	2020	17118234	137925424	2733237	5160387	Undetectable	1.90586	15.356	2.7959	0.800043	0
PSI-5-STIPE	Psilocybe cubensis	2020	3704089	146123040	181325	8631942	maybe-270736	0.412396	16.2687	0.185482	1.33826	0
PSI-5-CAP	Psilocybe cubensis	2020	4662019	155670691	50074	9022516	maybe-148344	0.519047	17.3316	0.0512221	1.39881	0
PSI-6-CAP	Psilocybe cubensis	2020	3538251	179060429	369617	7232832	Undetectable	0.393932	19.9358	0.378092	1.12135	0
PSI-6-STIPE	Psilocybe cubensis	2020	13842262	164729566	195630	11987872	maybe-374381	1.54113	18.3402	0.200115	1.85855	0
PSI mycelium	Psilocybe cubensis	2020	114497	56930370	790077	403001	Undetectable	0.0127476	6.33836	0.808192	0.0624794	0
WTU-11538	Psilocybe cyanescens	1972	32052806	54581671	124904	1112537	Undetectable	3.56861	6.07687	0.127768	0.172483	0
WTU-11519	Psilocybe cyanescens	1978	35385371	79117122	87465	4785684	Undetectable	3.93964	8.80853	0.0894704	0.741951	0
WTU-11079	Psilocybe cyanescens	1982	6412039	26848630	251234	772677	268038	0.713887	2.9892	0.256994	0.119792	0.272719
SFSU29949	Psilocybe cyanescens	1993	1342220	27616650	Undetectable	267802	1126834	0.149437	3.07471	0	0.0415188	1.14651
WTU-11523	Psilocybe cyanescens	1999	27576470	103655308	343757	3812208	maybe - 167131	3.07024	11.5405	0.351639	0.591027	0
SFSU-29967	Psilocybe cyanescens	2007	46257875	126823141	Undetectable	11108398	350635	5.15014	14.1199	0	1.7222	0.356758
UBC-24013	Psilocybe cyanescens	2011	16283646	16650884	825993	Undetectable	Undetectable	1.81295	1.85383	0.844931	0	0
UBC-30955	Psilocybe cyanescens	2012	13929518	Undetectable	316935	Undetectable	Undetectable	1.55085	0	0.324202	0	0
UBC-32228	Psilocybe cyanescens	2015	52200542	140403480	1424758	13660222	381053	5.81176	15.6319	1.45742	2.11782	0.387707
SFSU-F-029972	Psilocybe semilanceata	1973	Undetectable	2411434	Undetectable	Undetectable	Undetectable	0	0.268478	0	0	0
WTU-F-055015	Psilocybe semilanceata	1979	902181	2.65957e+06	Undetectable	Undetectable	Undetectable	0.100445	0.296104	0	0	0
UBC-15293	Psilocybe semilanceata	1999	18244686	105147134	73598	22929601	232674	2.03128	11.7066	0.0752855	3.5549	0.236737
UBC-17025	Psilocybe semilanceata	2007	21614959	109369341	94319	12533441	Undetectable	2.40651	12.1767	0.0964815	1.94313	0
UBC-22104	Psilocybe semilanceata	2010	30723996	140596004	379425	26096390	396398	3.42067	15.6533	0.388124	4.04587	0.40332
UCSC-586	Psilocybe semilanceata	2011	7583337	96497711	398126	12140525	Undetectable	0.844293	10.7436	0.407254	1.88221	0
UBC-32307	Psilocybe semilanceata	2013	21975028	107346402	958582	41161556	615871	2.4466	11.9514	0.98056	6.3815	0.626626
FLAS-63134	Psilocybe semilanceata	2015	34028726	100803360	186172	16865044	Undetectable	3.7886	11.223	0.190441	2.61468	0

## Sheet: Table S4- conentrations
psilocin conc. (ug/mg)		psilocybin conc. (ug/mg)
0		0
0		0
0		0
0		0
0		0
0		0
0		0
0		0.268478
0		0.296104
0.0127476		0.485967
0.100445		0.486926
0.149437		1.85383
0.38975		1.93698
0.393932		2.9892
0.412396		3.07471
0.519047		6.07687
0.713887		6.33836
0.844293		8.80853
1.54113		10.5334
1.55085		10.7436
1.81295		11.223
1.90586		11.5405
2.03128		11.7066
2.04919		11.9514
2.40651		12.1767
2.4466		14.1199
3.07024		15.356
3.42067		15.6319
3.56861		15.6533
3.7886		16.2687
3.93964		17.3316
5.15014		18.3402
5.81176		19.9358
