# Supplementary material for: DNA Authentication and Chemical Analysis of Psilocybe Mushrooms Reveal Widespread Misdeterminations in Fungaria and Inconsistencies in Metabolites
Source: Appl Environ Microbiol. 2022 Nov 29;88(24):e01498-22. doi: 10.1128/aem.01498-22 (PMC9764976; doi:10.1128/aem.01498-22)
Supplement: Supplemental file 6 — Table S5. Download aem.01498-22-s0006.xlsx, XLSX file, 0.02 MB [file aem.01498-22-s0006.xlsx]

## Sheet: Table S5
SpectrumID	Compound_Name	Ion_Source	Instrument	Compound_Source	PI	Data_Collector	Adduct	Precursor_MZ	ExactMass	Charge	CAS_Number	Pubmed_ID	Smiles	INCHI	INCHI_AUX	Library_Class	IonMode	UpdateWorkflowName	LibraryQualityString	clusterID	scan		SpectrumFile	LibraryName	MQScore	Organism	TIC_Query	RT_Query	MZErrorPPM	SharedPeaks	MassDiff	LibMZ	SpecMZ	SpecCharge	FileScanUniqueID	NumberHits	tags	MoleculeExplorerDatasets	MoleculeExplorerFiles	molecular_formula	InChIKey	InChIKey-Planar	superclass	class	subclass	npclassifier_superclass	npclassifier_class	npclassifier_pathway	internalFilename
CCMSLIB00000211817	ReSpect:PM018116 sn-Glycero-3-phosphocholine	ESI	qTof	Isolated	Putative ReSpect Match	ReSpect	M+H	258.11	257.103	1		20023150	C[N+](C)(C)CCOP(=O)([O-])OC[C@@H](CO)O	InChI=1S/C8H20NO6P/c1-9(2,3)4-5-14-16(12,13)15-7-8(11)6-10/h8,10-11H,4-7H2,1-3H3/t8-/m1/s1	N/A	3	Positive	UPDATE-SINGLE-ANNOTATED-BRONZE	Bronze	131	633		specs_ms.pklbin	lib-00033.mgf	0.9696	RESPECT	17962.9	468.3	763.324	6	0.197021	258.11	258.307	0	spectra/specs_ms.pklbin131	1		0	0	N/A	SUHOQUVVVLNYQR-MRVPVSSYSA-N	SUHOQUVVVLNYQR	Lipids and lipid-like molecules	Glycerophospholipids	Glycerophosphocholines	N/A	N/A	N/A	specs_ms.pklbin
CCMSLIB00000205804	Massbank:CE000269 Arginine	ESI	LC-ESI-ITFT	Isolated	Putative Massbank Match	Massbank	[M+H]+	175.119	0	1	N/A	N/A	C(CC(C(=O)O)N)CN=C(N)N	1S/C6H14N4O2/c7-4(5(11)12)2-1-3-10-6(8)9/h4H,1-3,7H2,(H,11,12)(H4,8,9,10)	N/A	3	Positive	UPDATE-SINGLE-ANNOTATED-BRONZE	Bronze	103	435		specs_ms.pklbin	lib-00039.mgf	0.96634	MASSBANK	29706.1	500.517	5.6637	6	0.000991821	175.119	175.12	0	spectra/specs_ms.pklbin103	1		0	0	C6H14N4O2	ODKSFYDXXFIFQN-UHFFFAOYSA-N	ODKSFYDXXFIFQN	Organic acids and derivatives	Carboxylic acids and derivatives	Amino acids, peptides, and analogues	Small peptides	Aminoacids	Amino acids and Peptides	specs_ms.pklbin
CCMSLIB00005463849	Brominated Phosphatidylcholine mz 2+ C24H47BrNO8 - putative	LC-ESI	Orbitrap	Crude	Dorrestein/Boecker	Marcus Ludwig	M+H	590.228	0	1			OC[C@@H](OC(C#CC#CC#CC#CC#CC#CC#CC)=O)COP([O-])(OCC[N+](C)(C)C)=O.OBr.[HH].[HH].[HH].[HH].[HH].[HH].[HH].[HH].[HH].[HH].[HH].[HH]	InChI=1S/C24H22NO7P.BrHO.12H2/c1-5-6-7-8-9-10-11-12-13-14-15-16-17-18-24(27)32-23(21-26)22-31-33(28,29)30-20-19-25(2,3)4;1-2;;;;;;;;;;;;/h23,26H,19-22H2,1-4H3;2H;12*1H/t23-;;;;;;;;;;;;;/m1............./s1		3	Positive	UPDATE-SINGLE-ANNOTATED-BRONZE	Bronze	149	942		specs_ms.pklbin	lib-00035.mgf	0.958674	GNPS-LIBRARY	19868.1	238.6	118410	9	69.889	590.228	520.339	0	spectra/specs_ms.pklbin149	1		0	0	N/A	YKFGCFTZQOQFRX-VYMSZZINSA-N	YKFGCFTZQOQFRX	N/A	N/A	N/A	N/A	N/A	N/A	specs_ms.pklbin
CCMSLIB00005738100	Massbank:RP012601 Xanthosine|9-[(2R,3R,4S,5R)-3,4-dihydroxy-5-(hydroxymethyl)oxolan-2-yl]-3H-purine-2,6-dione	ESI	qTof	Isolated	Massbank	Massbank	M+H	285.083	0	1	146-80-5	N/A	OC[C@H]1O[C@H]([C@H](O)[C@@H]1O)N1C=NC2=C1NC(=O)NC2=O	1S/C10H12N4O6/c15-1-3-5(16)6(17)9(20-3)14-2-11-4-7(14)12-10(19)13-8(4)18/h2-3,5-6,9,15-17H,1H2,(H2,12,13,18,19)/t3-,5-,6-,9-/m1/s1	N/A	3	Positive	UPDATE-SINGLE-ANNOTATED-BRONZE	Bronze	128	629		specs_ms.pklbin	lib-00039.mgf	0.956035	MASSBANK	1949.05	341.144	101725	6	29	285.083	256.083	0	spectra/specs_ms.pklbin128	1		0	0	C10H12N4O6	UBORTCNDUKBEOP-UUOKFMHZSA-N	UBORTCNDUKBEOP	N/A	N/A	N/A	Nucleosides	Purine nucleos(t)ides	Carbohydrates	specs_ms.pklbin
CCMSLIB00000211817	ReSpect:PM018116 sn-Glycero-3-phosphocholine	ESI	qTof	Isolated	Putative ReSpect Match	ReSpect	M+H	258.11	257.103	1		20023150	C[N+](C)(C)CCOP(=O)([O-])OC[C@@H](CO)O	InChI=1S/C8H20NO6P/c1-9(2,3)4-5-14-16(12,13)15-7-8(11)6-10/h8,10-11H,4-7H2,1-3H3/t8-/m1/s1	N/A	3	Positive	UPDATE-SINGLE-ANNOTATED-BRONZE	Bronze	130	633		specs_ms.pklbin	lib-00033.mgf	0.941181	RESPECT	2000	467.699	2956.11	6	0.763	258.11	258.873	0	spectra/specs_ms.pklbin130	1		0	0	N/A	SUHOQUVVVLNYQR-MRVPVSSYSA-N	SUHOQUVVVLNYQR	Lipids and lipid-like molecules	Glycerophospholipids	Glycerophosphocholines	N/A	N/A	N/A	specs_ms.pklbin
CCMSLIB00003139675	Spectral Match to Sucrose from NIST14	ESI	Q-TOF	Isolated	Data from Julia Gauglitz	Data deposited by fevargas	M+H-H2O	325.112	0	1	57501	N/A	N/A	N/A	N/A	3	Positive	UPDATE-SINGLE-ANNOTATED-BRONZE	Bronze	140	731		specs_ms.pklbin	lib-00015.mgf	0.92685	GNPS-NIST14-MATCHES	3943.9	491.312	6.19528	7	0.00201416	325.112	325.114	0	spectra/specs_ms.pklbin140	1		20	826	N/A	N/A	N/A	N/A	N/A	N/A	N/A	N/A	N/A	specs_ms.pklbin
CCMSLIB00000220558	Massbank:KO004019 Serotonin|3-(2-Aminoethyl)-1H-indol-5-ol|5-Hydroxytryptamine|Enteramine	ESI	LC-ESI-QQ	Isolated	Putative Massbank Match	Massbank	[M+H]+	177	0	1	50-67-9	N/A	NCCc(c1)c(c2)c(ccc(O)2)n1	1S/C10H12N2O/c11-4-3-7-6-12-10-2-1-8(13)5-9(7)10/h1-2,5-6,12-13H,3-4,11H2	N/A	3	Positive	UPDATE-SINGLE-ANNOTATED-BRONZE	Bronze	99	374		specs_ms.pklbin	lib-00039.mgf	0.92096	MASSBANK	38847.8	67.3542	95610.2	7	16.923	177	160.077	0	spectra/specs_ms.pklbin99	1		2	3	N/A	N/A	N/A	N/A	N/A	N/A	N/A	N/A	N/A	specs_ms.pklbin
CCMSLIB00000213107	Massbank:FFF00017 Epicoprostanol	ESI	LC-APPI-QQ	Isolated	Putative Massbank Match	Massbank	[M-H2O+H]+	371.471	0	1	516-92-7	N/A	CC(C4)(C(CC(O)C4)3)C(C2)C(CC3)C(C1)C(C)(C2)C(C(C)CCCC(C)C)C1	1S/C27H48O/c1-18(2)7-6-8-19(3)23-11-12-24-22-10-9-20-17-21(28)13-15-26(20,4)25(22)14-16-27(23,24)5/h18-25,28H,6-17H2,1-5H3	N/A	3	Positive	UPDATE-SINGLE-ANNOTATED-BRONZE	Bronze	143	744		specs_ms.pklbin	lib-00039.mgf	0.920551	MASSBANK	1934.45	298.478	89355.5	11	33.193	371.471	338.278	0	spectra/specs_ms.pklbin143	1		11	114	C27H48O	QYIXCDOBOSTCEI-UHFFFAOYSA-N	QYIXCDOBOSTCEI	Lipids and lipid-like molecules	Steroids and steroid derivatives	Cholestane steroids	Steroids	Cholestane steroids	Terpenoids	specs_ms.pklbin
CCMSLIB00006690308	N-Acetyl-L-phenylalanine	LC-ESI	Orbitrap	commercial	Trent Northen	JGI:196991	M+H	208.097	0	1	N/A	N/A	CC(O)=NC(Cc1ccccc1)C(=O)O	InChI=1S/C11H13NO3/c1-8(13)12-10(11(14)15)7-9-5-3-2-4-6-9/h2-6,10H,7H2,1H3,(H,12,13)(H,14,15)/t10-/m0/s1	N/A	3	Positive	UPDATE-SINGLE-ANNOTATED-BRONZE	Bronze	97	359		specs_ms.pklbin	lib-00009.mgf	0.916255	BERKELEY-LAB	15825.9	507.136	240291	6	50.0038	208.097	158.093	0	spectra/specs_ms.pklbin97	1		0	0	C11H13NO3	CBQJSKKFNMDLON-UHFFFAOYSA-N	CBQJSKKFNMDLON	Organic acids and derivatives	Carboxylic acids and derivatives	Amino acids, peptides, and analogues			Shikimates and Phenylpropanoids	specs_ms.pklbin
CCMSLIB00000077206	CocamidopropylBetaine	ESI	Q-TOF	Cosmetic _raw meterial	Dorrestein	Amina	M+H	343.296	342.288	1	N/A	N/A	CCCCCCCCCCCC(=O)NCCC[N+](C)(C)CC(=O)[O-]	InChI=1S/C19H38N2O3/c1-4-5-6-7-8-9-10-11-12-14-18(22)20-15-13-16-21(2,3)17-19(23)24/h4-17H2,1-3H3,(H-,20,22,23,24)	N/A	2	Positive	UPDATE-SINGLE-ANNOTATED-SILVER	Silver	111	554		specs_ms.pklbin	lib-00035.mgf	0.913389	GNPS-LIBRARY	15820.9	96.2591	396416	7	136.088	343.296	207.208	0	spectra/specs_ms.pklbin111	1	Surfactant[Chemical Family]	156	15754	N/A	MRUAUOIMASANKQ-UHFFFAOYSA-N	MRUAUOIMASANKQ	Organic acids and derivatives	Carboxylic acids and derivatives	Amino acids, peptides, and analogues	N/A	N/A	N/A	specs_ms.pklbin
CCMSLIB00000845585	NCGC00380283-01!4-[5-[[4-[5-[acetyl(hydroxy)amino]pentylamino]-4-oxobutanoyl]-hydroxyamino]pentylamino]-4-oxobutanoic acid	LC-ESI	Maxis II HD Q-TOF Bruker	isolated	Jadhav/Dorrestein	lfnothias	M+NH4	478.287	460.253	1	n/a	n/a	CC(=O)N(O)CCCCCNC(=O)CCC(=O)N(O)CCCCCNC(=O)CCC(O)=O	InChI=1S/C20H36N4O8/c1-16(25)23(31)14-6-2-4-12-21-17(26)8-10-19(28)24(32)15-7-3-5-13-22-18(27)9-11-20(29)30/h31-32H,2-15H2,1H3,(H,21,26)(H,22,27)(H,29,30)	N/A	1	positive	UPDATE-SINGLE-ANNOTATED-GOLD	Gold	150	947		specs_ms.pklbin	lib-00040.mgf	0.884099	GNPS-NIH-NATURALPRODUCTSLIBRARY_ROUND2_POSITIVE	7123.47	297.837	91984.5	11	43.995	478.287	522.282	0	spectra/specs_ms.pklbin150	1		156	13006	C20H36N4O8	VJQANBSDAGCDJE-UHFFFAOYSA-N	VJQANBSDAGCDJE	Lipids and lipid-like molecules	Fatty Acyls	Fatty amides	Fatty amides	N-acyl amines	Fatty acids	specs_ms.pklbin
CCMSLIB00003138642	Spectral Match to .gamma.-L-Glu-.epsilon.-L-Lys from NIST14	ESI	Q-TOF	Isolated	Data from Christopher A. Lowry	Data deposited by fevargas	M+H	276.155	0	1	17105156	N/A	N/A	N/A	N/A	3	Positive	UPDATE-SINGLE-ANNOTATED-BRONZE	Bronze	138	692		specs_ms.pklbin	lib-00015.mgf	0.87611	GNPS-NIST14-MATCHES	5919.77	405.289	61519.9	6	16.989	276.155	293.144	0	spectra/specs_ms.pklbin138	1		6	242	N/A	N/A	N/A	N/A	N/A	N/A	N/A	N/A	N/A	specs_ms.pklbin
CCMSLIB00005738697	Massbank:RP026103 1-palmitoyl-2-hydroxy-sn-glycero-3-phosphoethanolamine|1-palmitoyl-sn-glycero-3-phosphoethanolamine|2-azaniumylethyl [(2R)-3-hexadecanoyloxy-2-hydroxypropyl] phosphate	ESI	qTof	Isolated	Massbank	Massbank	M+H	454.293	0	1	N/A	N/A	[H][C@@](O)(COC(=O)CCCCCCCCCCCCCCC)COP(O)(=O)OCCN	1S/C21H44NO7P/c1-2-3-4-5-6-7-8-9-10-11-12-13-14-15-21(24)27-18-20(23)19-29-30(25,26)28-17-16-22/h20,23H,2-19,22H2,1H3,(H,25,26)/t20-/m1/s1	N/A	3	Positive	UPDATE-SINGLE-ANNOTATED-BRONZE	Bronze	146	886		specs_ms.pklbin	lib-00039.mgf	0.874489	MASSBANK	7135.91	240.203	52827.1	11	23.999	454.293	478.292	0	spectra/specs_ms.pklbin146	1		0	0	C21H44NO7P	YVYMBNSKXOXSKW-HXUWFJFHSA-N	YVYMBNSKXOXSKW	Lipids and lipid-like molecules	Glycerophospholipids	Glycerophosphoethanolamines	Glycerophospholipids	Glycerophosphoethanolamines	Fatty acids	specs_ms.pklbin
CCMSLIB00003139733	Spectral Match to Palatinose from NIST14	ESI	QqQ	Isolated	Data from Julia Gauglitz	Data deposited by fevargas	M+NH4	360.15	0	1	13718940	N/A	N/A	N/A	N/A	3	Positive	UPDATE-SINGLE-ANNOTATED-BRONZE	Bronze	141	731		specs_ms.pklbin	lib-00015.mgf	0.852915	GNPS-NIST14-MATCHES	2000	495.226	97281.6	6	35.036	360.15	325.114	0	spectra/specs_ms.pklbin141	1		21	643	N/A	N/A	N/A	N/A	N/A	N/A	N/A	N/A	N/A	specs_ms.pklbin
CCMSLIB00003140087	Spectral Match to L-Glutamine from NIST14	ESI	QQQ	Isolated	Data from Sambles	Data deposited by rsilva	M+H	147.07	146.069	1	56859	N/A	C(CC(=O)N)[C@@H](C(=O)O)N	InChI=1S/C5H10N2O3/c6-3(5(9)10)1-2-4(7)8/h3H,1-2,6H2,(H2,7,8)(H,9,10)/t3-/m0/s1	N/A	3	Positive	UPDATE-SINGLE-ANNOTATED-BRONZE	Bronze	70	189		specs_ms.pklbin	lib-00015.mgf	0.814726	GNPS-NIST14-MATCHES	6996.61	407.702	108901	9	16.016	147.07	131.054	0	spectra/specs_ms.pklbin70	1		1	31	C5H10N2O3	ZDXPYRJPNDTMRX-VKHMYHEASA-N	ZDXPYRJPNDTMRX	Organic acids and derivatives	Carboxylic acids and derivatives	Amino acids, peptides, and analogues	Small peptides	Aminoacids	Amino acids and Peptides	specs_ms.pklbin
CCMSLIB00005738370	Massbank:RP010203 ascr#17|(E)-10-(3,5-dihydroxy-6-methyloxan-2-yl)oxyundec-2-enoic acid	ESI	qTof	Isolated	Massbank	Massbank	M+H	331.211	0	1	N/A	N/A	CC(CCCCCC\C=C\C(O)=O)OC1OC(C)C(O)CC1O	1S/C17H30O6/c1-12(9-7-5-3-4-6-8-10-16(20)21)22-17-15(19)11-14(18)13(2)23-17/h8,10,12-15,17-19H,3-7,9,11H2,1-2H3,(H,20,21)/b10-8+	N/A	3	Positive	UPDATE-SINGLE-ANNOTATED-BRONZE	Bronze	142	742		specs_ms.pklbin	lib-00039.mgf	0.812289	MASSBANK	8375.12	243.792	19114.7	6	6.33099	331.211	337.542	0	spectra/specs_ms.pklbin142	1		0	0	C17H30O6	NEVPBIQTDNVVMK-CSKARUKUSA-N	NEVPBIQTDNVVMK	Organic oxygen compounds	Organooxygen compounds	Carbohydrates and carbohydrate conjugates	Fatty acyl glycosides	Ascarosides	Fatty acids	specs_ms.pklbin
CCMSLIB00000578305	XANTHURENIC ACID	LC-ESI	Q-Exactive Plus	Commercial standard	Alexandrov Theodore	Prasad	M-H	204.03	205.038	0	59-00-7	5699	C1=CC2=C(C(=C1)O)NC(=CC2=O)C(=O)O	InChI=1S/C10H7NO4/c12-7-3-1-2-5-8(13)4-6(10(14)15)11-9(5)7/h1-4,12H,(H,11,13)(H,14,15)	N/A	1	Negative	UPDATE-SINGLE-ANNOTATED-GOLD	Gold	109	535		specs_ms.pklbin	lib-00021.mgf	0.80908	GNPS-EMBL-MCF	29649.5	67.8227	5415.85	6	1.105	204.03	205.135	0	spectra/specs_ms.pklbin109	1		0	0	C10H7NO4	FBZONXHGGPHHIY-UHFFFAOYSA-N	FBZONXHGGPHHIY	Organoheterocyclic compounds	Quinolines and derivatives	Quinoline carboxylic acids	Anthranilic acid alkaloids	Acridone alkaloids	Alkaloids	specs_ms.pklbin
CCMSLIB00003134674	Spectral Match to 1-Hexadecanoyl-2-(9Z-octadecenoyl)-sn-glycero-3-phosphoserine from NIST14	ESI	QqQ	Isolated	Data from Katrina Waters;Yoshihiro Kawaoka;Richard Smith;Thomas Metz;Ralph Baric	Data deposited by alchemistmatt	M+Na	784.512	0	1	40290446	N/A	N/A	N/A	N/A	3	Positive	UPDATE-SINGLE-ANNOTATED-BRONZE	Bronze	151	969		specs_ms.pklbin	lib-00015.mgf	0.797328	GNPS-NIST14-MATCHES	1844	299.632	306238	8	240.247	784.512	544.265	0	spectra/specs_ms.pklbin151	1		22	905	N/A	N/A	N/A	N/A	N/A	N/A	N/A	N/A	N/A	specs_ms.pklbin
CCMSLIB00004751244	Diploschistesic acid	LC-ESI	qTof	Isolated	Joel BOUSTIE Pierre LE POGAM	Damien OLIVIER	M-H	333.063	334.069	1	N/A	N/A	CC1=CC(=CC(=C1C(=O)O)O)OC(=O)C2=C(C(=C(C=C2C)O)O)O	InChI=1S/C16H14O8/c1-6-3-8(5-9(17)11(6)15(21)22)24-16(23)12-7(2)4-10(18)13(19)14(12)20/h3-5,17-20H,1-2H3,(H,21,22)	N/A	3	Negative	UPDATE-SINGLE-ANNOTATED-BRONZE	Bronze	135	651		specs_ms.pklbin	lib-00028.mgf	0.792053	LDB_NEGATIVE	3000	95.712	188736	6	62.861	333.063	270.202	0	spectra/specs_ms.pklbin135	1		0	0	C16H14O8	UPYXFRYWDWLGRX-UHFFFAOYSA-N	UPYXFRYWDWLGRX	N/A	N/A	N/A	Aromatic polyketides	Depsides	Polyketides	specs_ms.pklbin
CCMSLIB00006578615	1,4-dimethyl-7-(1-methylethylidene)-1,2,3,4,5,6,7,8-octahydroazulene	ESI	Orbitrap	Commercial standard	BMDMS-NP	BMDMS-NP	[M+H]+	205.2	204.188	1	N/A	N/A	C(=C1CC2=C(CCC2C)C(C)CC1)(C)C	InChI=1S/C15H24/c1-10(2)13-7-5-11(3)14-8-6-12(4)15(14)9-13/h11-12H,5-9H2,1-4H3	N/A	1	Positive	UPDATE-SINGLE-ANNOTATED-GOLD	Gold	115	569		specs_ms.pklbin	lib-00032.mgf	0.78777	BMDMS-NP	39978.4	68.9489	67802.2	6	13.913	205.2	219.113	0	spectra/specs_ms.pklbin115	1		0	0	C15H24	GIBQERSGRNPMEH-UHFFFAOYSA-N	GIBQERSGRNPMEH	Lipids and lipid-like molecules	Prenol lipids	Sesquiterpenoids	Sesquiterpenoids	Guaiane sesquiterpenoids	Terpenoids	specs_ms.pklbin
CCMSLIB00005777905	Massbank:FIO00928 Cynarine	ESI	qTof	Isolated	Massbank	Massbank	M+H	517.134	0	1	N/A	N/A	Oc(c1)c(O)cc(C=CC(=O)O[C@@H]([C@@H](O)2)C[C@@](OC(=O)C=Cc(c3)cc(O)c(O)c3)(C(O)=O)C[C@@H](O)2)c1	1S/C25H24O12/c26-15-5-1-13(9-17(15)28)3-7-21(31)36-20-12-25(24(34)35,11-19(30)23(20)33)37-22(32)8-4-14-2-6-16(27)18(29)10-14/h1-10,19-20,23,26-30,33H,11-12H2,(H,34,35)/b7-3+,8-4+/t19-,20-,23+,25-/m1/s1	N/A	3	Positive	UPDATE-SINGLE-ANNOTATED-BRONZE	Bronze	153	976		specs_ms.pklbin	lib-00039.mgf	0.786248	MASSBANK	21810.9	231.629	79679.6	6	41.205	517.134	558.339	0	spectra/specs_ms.pklbin153	1		0	0	C25H24O12	YDDUMTOHNYZQPO-GCBRTHAASA-N	YDDUMTOHNYZQPO	Organic oxygen compounds	Organooxygen compounds	Alcohols and polyols	Phenylpropanoids (C6-C3)	Cinnamic acids and derivatives	Shikimates and Phenylpropanoids	specs_ms.pklbin
CCMSLIB00000221441	Massbank:MT000036 Acetylcarnitine	ESI	LC-ESI-IT	Isolated	Putative Massbank Match	Massbank	[M]+	204.2	0	1	5080-50-2	N/A	CC(=O)OC([H])(CC(O)=O)C[N+1](C)(C)C	1S/C9H17NO4/c1-7(11)14-8(5-9(12)13)6-10(2,3)4/h8H,5-6H2,1-4H3/p+1/t8-/m1/s1	N/A	3	Positive	UPDATE-SINGLE-ANNOTATED-BRONZE	Bronze	100	383		specs_ms.pklbin	lib-00039.mgf	0.777166	MASSBANK	11951.8	202.519	206102	6	42.086	204.2	162.114	0	spectra/specs_ms.pklbin100	1		0	0	N/A	RDHQFKQIGNGIED-UHFFFAOYSA-O	RDHQFKQIGNGIED	Lipids and lipid-like molecules	Fatty Acyls	Fatty acid esters	N/A	N/A	N/A	specs_ms.pklbin
CCMSLIB00004711755	1-(5,10-dioxo-2,3,5a,6,7,8-hexahydro-1H-dipyrrolo[1,2-d:1',2'-f]pyrazin-10a-yl)propan-2-yl carbamate	N/A	ESI-QFT	isolated	MoNA	MoNA:VF-NPL-QEHF020692	[M+H]+	296.16	0	1	N/A	N/A	CC(CC12CCCN1C(=O)C1CCCN1C2=O)OC(=N)O	InChI=1S/C14H21N3O4/c1-9(21-13(15)20)8-14-5-3-7-17(14)11(18)10-4-2-6-16(10)12(14)19/h9-10H,2-8H2,1H3,(H2,15,20)	N/A	3	positive	UPDATE-SINGLE-ANNOTATED-BRONZE	Bronze	126	623		specs_ms.pklbin	lib-00002.mgf	0.765888	MONA	7612.71	327.143	148616	8	44.014	296.16	252.146	0	spectra/specs_ms.pklbin126	1		0	0	C14H21N3O4	LZRMGGWCVAVBJA-UHFFFAOYSA-N	LZRMGGWCVAVBJA	Organic acids and derivatives	Carboxylic acids and derivatives	Amino acids, peptides, and analogues	Ornithine alkaloids		Alkaloids	specs_ms.pklbin
CCMSLIB00006684195	HOMOCITRULLINE	ESI	qTof	isolated	MoNA	MoNA:MoNA036495	M+H	190.119	0	1	N/A	N/A	C(CCNC(=N)O)C[C@@H](C(=O)O)N	"InChI=1S/C7H15N3O3/c8-5(6(11)12)3-1-2-4-10-7(9)13/h5H,1-4,8H2,(H,11,12)(H3,9,10,13)/t5-/m0/s1"	N/A	3	positive	UPDATE-SINGLE-ANNOTATED-BRONZE	Bronze	104	440		specs_ms.pklbin	lib-00002.mgf	0.755385	MONA	1964.14	428.932	73717	6	14.015	190.119	176.104	0	spectra/specs_ms.pklbin104	1		0	0	C7H15N3O3	XIGSAGMEBXLVJJ-YFKPBYRVSA-N	XIGSAGMEBXLVJJ	Organic acids and derivatives	Carboxylic acids and derivatives	Amino acids, peptides, and analogues	Small peptides	Aminoacids	Amino acids and Peptides	specs_ms.pklbin
CCMSLIB00000078519	Trazodone hydrochloride (Desyrel)	LC-ESI	qTof	Commercial	Dorrestein	Garg_Neha	[M+H]	372.159	371.151	1	25332-39-2	N/A	C1(=CC=C(C=C1Cl)N2CCN(CC2)CCCN3C(N4C(=N3)C=CC=C4)=O).Cl	InChI=1S/C19H22ClN5O.ClH/c20-16-5-3-6-17(15-16)23-13-11-22(12-14-23)8-4-10-25-19(26)24-9-2-1-7-18(24)21-25;/h1-3,5-7,9,15H,4,8,10-14H2;1H	N/A	1	Positive	UPDATE-SINGLE-ANNOTATED-GOLD	Gold	118	584		specs_ms.pklbin	lib-00012.mgf	0.732447	GNPS-SELLECKCHEM-FDA-PART2	13204.1	149.242	405824	6	151.031	372.159	221.128	0	spectra/specs_ms.pklbin118	1		0	0	C19H23Cl2N5O	OHHDIOKRWWOXMT-UHFFFAOYSA-N	OHHDIOKRWWOXMT	Organoheterocyclic compounds	Diazinanes	Piperazines			Alkaloids	specs_ms.pklbin
CCMSLIB00006703620	3-[2-(3,4-dimethoxyphenyl)-2-oxoethylidene]-1H-benzo[d]azolidin-2-one	LC-ESI	Orbitrap	commercial	Trent Northen	JGI:210303	M+H	310.107	0	1	N/A	N/A	COc1ccc(C(=O)C=C2C(O)=Nc3ccccc32)cc1OC	InChI=1S/C18H15NO4/c1-22-16-8-7-11(9-17(16)23-2)15(20)10-13-12-5-3-4-6-14(12)19-18(13)21/h3-10H,1-2H3,(H,19,21)/b13-10-	N/A	3	Positive	UPDATE-SINGLE-ANNOTATED-BRONZE	Bronze	139	718		specs_ms.pklbin	lib-00009.mgf	0.725572	BERKELEY-LAB	3689.47	381.223	19165.7	6	5.94342	310.107	304.164	0	spectra/specs_ms.pklbin139	1		0	0	C18H15NO4	SVEZBECVWLMTGK-UHFFFAOYSA-N	SVEZBECVWLMTGK	Benzenoids	Benzene and substituted derivatives	Methoxybenzenes	Flavonoids	Chalcones	Shikimates and Phenylpropanoids	specs_ms.pklbin
CCMSLIB00006396270	6,7-dimethoxy-quinazoline-2,4-diol	ESI	Orbitrap	Commercial standard	BMDMS-NP	BMDMS-NP	[M+H]+	223.07	222.064	1	N/A	N/A	OC=1N=C(O)C=2C=C(OC)C(OC)=CC2N1	InChI=1S/C10H10N2O4/c1-15-7-3-5-6(4-8(7)16-2)11-10(14)12-9(5)13/h3-4H,1-2H3,(H2,11,12,13,14)	N/A	1	Positive	UPDATE-SINGLE-ANNOTATED-GOLD	Gold	108	500		specs_ms.pklbin	lib-00032.mgf	0.724231	BMDMS-NP	9680.23	333.956	120980	6	26.987	223.07	196.083	0	spectra/specs_ms.pklbin108	1		0	0	C10H10N2O4	KWNQIIMVPSMYEM-UHFFFAOYSA-N	KWNQIIMVPSMYEM	Organoheterocyclic compounds	Diazanaphthalenes	Benzodiazines	Anthranilic acid alkaloids		Alkaloids	specs_ms.pklbin
CCMSLIB00003097320	PC(17:0/0:0); [M+H]+ C25H53N1O7P1	LC-ESI	HCD; Velos	Commercial	Thomas Metz	Thomas Metz	M+H	509.348	0	1	N/A	N/A	N/A	N/A	N/A	1	Positive	UPDATE-SINGLE-ANNOTATED-GOLD	Gold	148	932		specs_ms.pklbin	lib-00014.mgf	0.705571	PNNL-LIPIDS-POSITIVE	10526.2	475.268	12906.7	9	6.57401	509.348	515.922	0	spectra/specs_ms.pklbin148	1		117	6634	N/A	N/A	N/A	N/A	N/A	N/A	N/A	N/A	N/A	specs_ms.pklbin
CCMSLIB00000086139	MLS002153254-01!4-Chloro-DL-phenylalanine methyl ester hydrochloride14173-40-1	LC-ESI	qTof	NIH Pharmacologically Active Library	Dorrestein	VP/LMS	M+H	214.067	213.056	1	N/A	N/A	COC(=O)C(N)Cc1ccc(Cl)cc1.Cl	InChI=1S/C10H12ClNO2.ClH/c1-14-10(13)9(12)6-7-2-4-8(11)5-3-7;/h2-5,9H,6,12H2,1H3;1H	N/A	1	Positive	UPDATE-SINGLE-ANNOTATED-GOLD	Gold	123	606		specs_ms.pklbin	lib-00018.mgf	0.704623	GNPS-NIH-SMALLMOLECULEPHARMACOLOGICALLYACTIVE	9860.74	281.284	98562.6	6	21.099	214.067	235.166	0	spectra/specs_ms.pklbin123	1		1	1	C10H13Cl2NO2	GCBCWTWQAFLKJG-UHFFFAOYSA-N	GCBCWTWQAFLKJG	Organic acids and derivatives	Carboxylic acids and derivatives	Amino acids, peptides, and analogues	Small peptides	Aminoacids	Amino acids and Peptides|Shikimates and Phenylpropanoids	specs_ms.pklbin
CCMSLIB00006558663	(9R,10R)-10-acetoxy-8,8-dimethyl-2-oxo-2,8,9,10-tetrahydropyrano[2,3-f]chromen-9-yl 2-methylbutanoate	ESI	Orbitrap	Commercial standard	BMDMS-NP	BMDMS-NP	[M+Na]+	411.14	388.152	1	N/A	N/A	O=C1OC2=C(C=C1)C=CC=3OC(C)(C)C(OC(=O)C(C)CC)C(OC(=O)C)C32	InChI=1S/C21H24O7/c1-6-11(2)20(24)27-19-18(25-12(3)22)16-14(28-21(19,4)5)9-7-13-8-10-15(23)26-17(13)16/h7-11,18-19H,6H2,1-5H3	N/A	1	Positive	UPDATE-SINGLE-ANNOTATED-GOLD	Gold	136	651		specs_ms.pklbin	lib-00032.mgf	0.701421	BMDMS-NP	6000	98.4879	342798	6	140.938	411.14	270.202	0	spectra/specs_ms.pklbin136	1		0	0	C21H24O7	GVBNSPFBYXGREE-UHFFFAOYSA-N	GVBNSPFBYXGREE	Phenylpropanoids and polyketides	Coumarins and derivatives	Pyranocoumarins	Chromanes|Coumarins	Chromones|Pyranocoumarins|Simple coumarins	Polyketides|Shikimates and Phenylpropanoids	specs_ms.pklbin
